# Supplementary material for: Study on Hepatotoxicity of Benzophenone-3 at Environmental Concentration in Postpartum Mice
Source: Toxics. 2025 Nov 22;13(12):1014. doi: 10.3390/toxics13121014 (PMC12736964; doi:10.3390/toxics13121014)
Supplement: Supplementary file 1 [file toxics-13-01014-s001.zip]

Archive with 1 entries (1 files):
- toxics-3960867-supplementary.pdf
